# Supplementary material for: Design and Characterization of a Recombinant Brucella abortus RB51 Vaccine That Elicits Enhanced T Cell-Mediated Immune Response
Source: Vaccines (Basel). 2022 Mar 3;10(3):388. doi: 10.3390/vaccines10030388 (PMC8950781; doi:10.3390/vaccines10030388)
Supplement: Supplementary file 1 [file vaccines-10-00388-s001.zip]

Archive with 1 entries (1 files):
- vaccines-1506508-supplementary.pdf
